# Supplementary material for: Enhancement of YTHDF2 plays a protective role in acute IRI models through downregulation of TUG1 expression
Source: PLoS One. 2025 Apr 24;20(4):e0319605. doi: 10.1371/journal.pone.0319605 (PMC12021219; doi:10.1371/journal.pone.0319605)
Supplement: S1 File — (ZIP) [file pone.0319605.s001.zip]

Archive with 2 entries (2 files):
- Supplementary Document 1.docx
- Supplementary Table.xlsx
