# Supplementary material for: Enhancement of YTHDF2 plays a protective role in acute IRI models through downregulation of TUG1 expression
Source: PLoS One. 2025 Apr 24;20(4):e0319605. doi: 10.1371/journal.pone.0319605 (PMC12021219; doi:10.1371/journal.pone.0319605)
Supplement: S1 File — (ZIP) [file pone.0319605.s001.zip › Supplementary Table.xlsx]

## Sheet: supplementary table 1
Supplementary Table 1
#	Position	Sequence context	Structural context	Local structure visualization	Score(binary)	Score(knn)	Score(spectrum)	Score(combined)	Decision
1	130	AUAGCAGACUCCUUG	N/A	N/A	0.523	0.689	0.543	0.539	Low
2	282	CACCUGGACCUUCUG	N/A	N/A	0.485	0.471	0.601	0.531	Low
3	613	AAUUUGGACCAGGGG	N/A	N/A	0.829	0.494	0.808	0.804	Very high
4	680	GCAUUGGACCACACC	N/A	N/A	0.85	0.66	0.912	0.865	Very high
5	717	UUCAUGAACAUCUAG	N/A	N/A	0.504	0.538	0.789	0.62	High
6	745	UCACUGGACCCUGUU	N/A	N/A	0.816	0.325	0.9	0.825	Very high
7	804	UAUUCUGACCCAUUG	N/A	N/A	0.762	0.382	0.881	0.79	Very high
8	835	ACAGUGAACUCCUCA	N/A	N/A	0.826	0.465	0.893	0.835	Very high
9	876	AACCAGAACUUUUUA	N/A	N/A	0.873	0.51	0.722	0.794	Very high
10	1069	AGUGAAAACUGUGCA	N/A	N/A	0.515	0.365	0.637	0.556	Low
11	1187	UAAGGGGACUUCCUU	N/A	N/A	0.9	0.549	0.918	0.889	Very high
12	1207	ACCUUGAACUCUUCC	N/A	N/A	0.876	0.771	0.901	0.88	Very high
13	1217	CUUCCGAACACAGUU	N/A	N/A	0.389	0.467	0.756	0.54	Low
14	1324	AUGCUGAACAUUCUU	N/A	N/A	0.815	0.452	0.915	0.836	Very high
15	1349	UGUGUGAACUUAGAA	N/A	N/A	0.878	0.67	0.916	0.883	Very high
16	1492	CCAGAGAACAAUUCU	N/A	N/A	0.459	0.44	0.696	0.553	Low
17	1515	UACACUGACAGACUC	N/A	N/A	0.796	0.626	0.921	0.837	Very high
18	1519	CUGACAGACUCCCUU	N/A	N/A	0.861	0.539	0.924	0.87	Very high
19	1566	GUACAUGACUUUGAA	N/A	N/A	0.813	0.729	0.866	0.83	Very high
20	1788	UUUCCAAACUACACA	N/A	N/A	0.777	0.222	0.733	0.731	Very high
21	1991	CAGUUGAACUUCAAG	N/A	N/A	0.829	0.319	0.775	0.782	Very high
22	2252	GCUGGAAACAAACUG	N/A	N/A	0.73	0.191	0.845	0.749	Very high
23	2256	GAAACAAACUGAUUU	N/A	N/A	0.822	0.405	0.87	0.82	Very high
24	2381	UACACUGACUCAGAG	N/A	N/A	0.816	0.257	0.854	0.803	Very high
25	2489	UUUAUGAACUCUCAG	N/A	N/A	0.875	0.569	0.855	0.852	Very high
26	2520	CAAGGAGACUUUGAU	N/A	N/A	0.863	0.352	0.842	0.829	Very high
27	2694	UCGUCAAACAAGGCC	N/A	N/A	0.74	0.048	0.767	0.716	Very high
28	2720	GCUGUAGACUGCUCG	N/A	N/A	0.841	0.534	0.733	0.782	Very high
29	2874	GAAAAAGACAUUGAU	N/A	N/A	0.802	0.382	0.751	0.76	Very high
30	3196	AACUUUGACAAAUCU	N/A	N/A	0.786	0.564	0.908	0.823	Very high
31	3214	UCUGCUGACCCUGUC	N/A	N/A	0.753	0.408	0.902	0.795	Very high
32	3241	AGCAUAGACUCCUAA	N/A	N/A	0.872	0.641	0.895	0.87	Very high
33	3320	GCAAGAAACUGAAAG	N/A	N/A	0.503	0.619	0.595	0.545	Low
34	3340	GUACCUGACUGGCUC	N/A	N/A	0.489	0.549	0.602	0.537	Low
35	3362	UCAGAAAACUGUAUC	N/A	N/A	0.813	0.372	0.858	0.809	Very high
36	3391	UGGAUUAACCCCUGA	N/A	N/A	0.712	0.106	0.834	0.731	Very high
37	3427	UUACAGAACUUCCUU	N/A	N/A	0.84	0.261	0.809	0.798	Very high
38	3631	AAUAGUAACAACCCA	N/A	N/A	0.755	0.4	0.802	0.756	Very high
39	3655	CACUAGGACUCAAUG	N/A	N/A	0.889	0.673	0.85	0.862	Very high
40	3678	AGGAAGGACCAUUGC	N/A	N/A	0.566	0.412	0.576	0.562	Moderate
41	3884	ACACAGAACUGUACC	N/A	N/A	0.897	0.615	0.891	0.88	Very high
42	4010	CAGCAGGACAGUUGG	N/A	N/A	0.86	0.547	0.882	0.853	Very high
43	4057	UGUUGAAACUGUGGU	N/A	N/A	0.792	0.207	0.809	0.769	Very high
44	4087	CUAUUGGACAUGAUU	N/A	N/A	0.851	0.331	0.851	0.825	Very high
45	4120	AUUACAGACUUCUUG	N/A	N/A	0.856	0.221	0.876	0.832	Very high
46	4131	CUUGAGGACAGGACA	N/A	N/A	0.809	0.317	0.886	0.815	Very high
47	4136	GGACAGGACAAACUU	N/A	N/A	0.504	0.073	0.783	0.594	Moderate
48	4140	AGGACAAACUUAUCU	N/A	N/A	0.8	0.247	0.875	0.802	Very high
49	4359	GGUUUGGACAGUCUG	N/A	N/A	0.846	0.329	0.746	0.78	Very high
50	4392	UGGGUGAACAUGUAA	N/A	N/A	0.788	0.344	0.802	0.771	Very high
51	4405	AAUUCAGACCUCAUC	N/A	N/A	0.778	0.147	0.817	0.762	Very high
52	4432	CAUCUGAACUGUGGA	N/A	N/A	0.89	0.616	0.835	0.854	Very high
53	4560	UGGAGAGACUUGAAU	N/A	N/A	0.898	0.684	0.828	0.859	Very high
54	4628	CCCCUGGACUUUUCA	N/A	N/A	0.914	0.689	0.854	0.879	Very high
55	4821	AACAGGAACUGAGGG	N/A	N/A	0.683	0.477	0.406	0.562	Moderate

## Sheet: supplementary table 2
Supplementary Table 2
#	Position	Motif
1	130	agacu
2	290	ugacu
3	380	agaca
4	596	agaca
5	1175	ugaca
6	1187	ggacu
7	1243	agaca
8	1369	agaca
9	1515	ugaca
10	1519	agacu
11	1566	ugacu
12	1806	ugacu
13	1965	ugacu
14	2284	agacu
15	2310	agacu
16	2381	ugacu
17	2395	ugacu
18	2442	agaca
19	2450	agaca
20	2520	agacu
21	2672	ugacu
22	2720	agacu
23	2752	ugacu
24	2874	agaca
25	2930	ugacu
26	3112	ugacu
27	3196	ugaca
28	3241	agacu
29	3340	ugacu
30	3520	ugacu
31	3562	agacu
32	3575	ggacu
33	3655	ggacu
34	3946	ugacu
35	4010	ggaca
36	4026	agacu
37	4087	ggaca
38	4120	agacu
39	4131	ggaca
40	4136	ggaca
41	4260	ggaca
42	4359	ggaca
43	4560	agacu
44	4775	ugaca
45	4628	ggacu
46	4737	agacu
47	4742	ugaca
48	4805	agaca
49	4861	ugaca
