# Supplementary material for: Enhancement of YTHDF2 plays a protective role in acute IRI models through downregulation of TUG1 expression
Source: PLoS One. 2025 Apr 24;20(4):e0319605. doi: 10.1371/journal.pone.0319605 (PMC12021219; doi:10.1371/journal.pone.0319605)
Supplement: S2 File — (ZIP) [file pone.0319605.s002.zip]

Archive with 6 entries (6 files):
- Fig 2B low.jpg
- Fig 2B up.jpg
- Fig 2D low.jpg
- Fig 2D up.jpg
- Fig 2I low merge.tif
- Fig 2I up merge.tif
