# Supplementary material for: Enhancement of YTHDF2 plays a protective role in acute IRI models through downregulation of TUG1 expression
Source: PLoS One. 2025 Apr 24;20(4):e0319605. doi: 10.1371/journal.pone.0319605 (PMC12021219; doi:10.1371/journal.pone.0319605)
Supplement: S3 File — (ZIP) [file pone.0319605.s003.zip]

Archive with 8 entries (8 files):
- Fig 1C.pdf
- Fig 1H.pdf
- Fig 2G.pdf
- Fig 3B.pdf
- Fig 3F.pdf
- Fig 4B.pdf
- Fig 5C.pdf
- Fig 5I.pdf
